# Supplementary material for: Cassava Starch-Based Thermo-Responsive Pb(II)-Imprinted Material: Preparation and Adsorption Performance on Pb(II)
Source: Polymers (Basel). 2022 Feb 21;14(4):828. doi: 10.3390/polym14040828 (PMC8963116; doi:10.3390/polym14040828)
Supplement: Supplementary file 1 [file polymers-14-00828-s001.zip]

Archive with 1 entries (1 files):
- polymers-1589116-supplementary.pdf
